# Supplementary material for: Nutritional Imbalances in Adult Celiac Patients Following a Gluten-Free Diet
Source: Nutrients. 2021 Aug 21;13(8):2877. doi: 10.3390/nu13082877 (PMC8398893; doi:10.3390/nu13082877)
Supplement: Supplementary file 1 [file nutrients-13-02877-s001.zip]

Archive with 1 entries (1 files):
- nutrients-1313780-supplementary.pdf
